# Supplementary material for: Subsocial Cockroaches Nauphoeta cinerea Mate Indiscriminately with Kin Despite High Costs of Inbreeding
Source: PLoS One. 2016 Sep 21;11(9):e0162548. doi: 10.1371/journal.pone.0162548 (PMC5031396; doi:10.1371/journal.pone.0162548)
Supplement: S1 Dataset — (XLSX) [file pone.0162548.s001.xlsx]

## Sheet: Dominance hierarchies
triad_ID	male_ID	reprod_status	kinship	dominance_status	male_head_width	male_femur_lenght	head_diff	femur_diff	first_to_attack
A	A1	1	K	N	4.19635807343071	4.33058626135018	0.0681497963829418	0.13951075449165	NA
A	A2	0	NK	N	4.12820827704777	4.47009701584183	0.0681497963829418	0.13951075449165	NA
AA	AA1	1	K	N	4.22892949392519	4.44226537836028	0.167718873081539	0.143930346080293	NA
AA	AA2	0	NK	N	4.06121062084365	4.29833503227999	0.167718873081539	0.143930346080293	NA
AB	AB1	0	K	S	4.31131230254161	4.48531145376527	0.220751700353105	0.00368791895503673	1
AB	AB2	1	NK	D	4.09056060218851	4.4889993727203	0.220751700353105	0.00368791895503673	0
AC	AC1	0	K	D	4.28780238251845	4.52946478598748	0.117150182742119	0.175359092028833	1
AC	AC2	1	NK	S	4.17065219977633	4.35410569395865	0.117150182742119	0.175359092028833	0
AD	AD1	1	K	D	4.54421304199385	4.5115348973321	0.211779728833387	0.33623755274006	1
AD	AD2	0	NK	S	4.33243331316047	4.84777245007216	0.211779728833387	0.33623755274006	0
AE	AE1	1	K	D	4.50453312480145	5.04533124801447	0.232111062451328	0.568113022594803	1
AE	AE2	0	NK	S	4.27242206235012	4.47721822541966	0.232111062451328	0.568113022594803	0
AH	AH1	1	K	D	4.01304898237414	4.45223488168273	0.32494965217185	0.0630289435391518	1
AH	AH2	0	NK	S	4.33799863454599	4.51526382522189	0.32494965217185	0.0630289435391518	0
AI	AI1	0	K	S	4.19848069315341	4.4712763633716	0.121992358416964	0.106563884786602	1
AI	AI2	1	NK	D	4.32047305157038	4.5778402481582	0.121992358416964	0.106563884786602	0
AK	AK1	1	K	S	4.1878290682013	4.52479490633035	0.17346683227662	0.159755635229241	1
AK	AK2	0	NK	D	4.36129590047792	4.6845505415596	0.17346683227662	0.159755635229241	0
AL	AL1	1	K	D	4.32937304909623	4.77678031311249	0.178889698969284	0.00611123800325863	1
AL	AL2	0	NK	S	4.50826274806552	4.77066907510923	0.178889698969284	0.00611123800325863	0
AM	AM1	0	K	D	4.69796332500186	4.99987626518845	0.233585705709157	0.485502322096028	1
AM	AM2	1	NK	S	4.4643776192927	4.51437394309242	0.233585705709157	0.485502322096028	0
AN	AN1	0	K	S	4.46794576369855	4.57976568753487	0.161873593271998	0.0782218492991014	0
AN	AN2	1	NK	D	4.30607217042655	4.65798753683397	0.161873593271998	0.0782218492991014	1
AO	AO1	1	K	N	4.36233985980179	4.6688421561518	0.0927533197061319	0.333946917131674	NA
AO	AO2	0	NK	N	4.26958654009566	4.33489523902013	0.0927533197061319	0.333946917131674	NA
AP	AP1	0	K	S	4.0142229557535	4.21688793961312	0.19493845361737	0.192258508283549	1
AP	AP2	1	NK	D	4.20916140937087	4.40914644789667	0.19493845361737	0.192258508283549	0
AR	AR1	0	K	S	4.44064985119774	4.52578426111138	0.0926064707189518	0.107272591362769	0
AR	AR2	1	NK	D	4.34804338047878	4.41851166974861	0.0926064707189518	0.107272591362769	1
AS	AS1	0	K	S	4.42557607490743	4.70718649024741	0.58174045846907	0.43275726650312	0
AS	AS2	1	NK	D	3.84383561643836	4.27442922374429	0.58174045846907	0.43275726650312	1
AT	AT1	0	K	D	4.51182294122026	4.93784581792919	0.301055196169557	0.597189130338651	1
AT	AT2	1	NK	S	4.2107677450507	4.34065668759054	0.301055196169557	0.597189130338651	0
AU	AU1	0	K	N	4.47560183737765	4.8440393448931	0.348887430289409	0.397383197302371	NA
AU	AU2	1	NK	N	4.12671440708824	4.44665614759073	0.348887430289409	0.397383197302371	NA
AV	AV1	0	K	S	4.18948800816465	4.42738074988458	0.0238550999127805	0.0287800452748419	0
AV	AV2	1	NK	D	4.16563290825187	4.39860070460974	0.0238550999127805	0.0287800452748419	1
AW	AW1	0	K	N	4.2193371230369	4.55270257250217	0.108322657779703	0.16410472067987	NA
AW	AW2	1	NK	N	4.3276597808166	4.71680729318204	0.108322657779703	0.16410472067987	NA
AX	AX1	1	K	D	4.43407291564852	4.73340826898641	0.375250813680503	0.370769039691843	1
AX	AX2	0	NK	S	4.05882210196802	4.36263922929457	0.375250813680503	0.370769039691843	0
AY	AY1	0	K	S	4.62821793029543	5.04834506441949	0.273371280366812	0.214740968520317	0
AY	AY2	1	NK	D	4.35484664992862	4.83360409589918	0.273371280366812	0.214740968520317	1
AZ	AZ1	1	K	D	4.43301792828685	4.88097609561753	0.147579721696843	0.335126255053223	0
AZ	AZ2	0	NK	S	4.28543820659001	4.54584984056431	0.147579721696843	0.335126255053223	1
BA	BA1	0	K	S	4.40750067232232	4.68816468229714	0.1497523015945	0.105556851840945	0
BA	BA2	1	NK	D	4.25774837072782	4.5826078304562	0.1497523015945	0.105556851840945	1
BB	BB1	0	K	D	4.295750680669	4.5745818747569	0.0174635789377149	0.0717301698835602	1
BB	BB2	1	NK	S	4.31321425960672	4.64631204464046	0.0174635789377149	0.0717301698835602	0
BC	BC1	1	K	D	4.54928571428571	4.88285714285714	0.441312886255681	0.602795171697569	1
BC	BC2	0	NK	S	4.10797282803003	4.28006197115957	0.441312886255681	0.602795171697569	0
BD	BD1	1	K	S	4.26550256360646	4.60530134468414	0.0343751126260701	0.251624874095908	0
BD	BD2	0	NK	D	4.23112745098039	4.35367647058824	0.0343751126260701	0.251624874095908	1
BE	BE1	1	K	N	4.29462957997123	4.57911801272519	0.538526070348595	0.665018447829181	NA
BE	BE2	0	NK	N	4.83315565031983	5.24413646055437	0.538526070348595	0.665018447829181	NA
BH	BH1	1	K	D	4.39752709218504	4.68802215114336	0.0366901625450362	0.193999910365879	1
BH	BH2	0	NK	S	4.43421725473007	4.88202206150924	0.0366901625450362	0.193999910365879	0
BI	BI1	0	K	S	4.31130371975442	4.75550740339473	0.213856615716717	0.167284900502658	0
BI	BI2	1	NK	D	4.52516033547114	4.92279230389738	0.213856615716717	0.167284900502658	1
BL	BL1	1	K	N	4.47294881800559	4.75239797588178	0.124826615242406	0.0155529873406417	NA
BL	BL2	0	NK	N	4.34812220276318	4.76795096322242	0.124826615242406	0.0155529873406417	NA
BM	BM1	0	K	S	4.37065919337151	4.64091629097112	0.0410497423952583	0.00781563602579638	0
BM	BM2	1	NK	D	4.41170893576677	4.64873192699692	0.0410497423952583	0.00781563602579638	1
BN	BN1	1	K	D	4.33513539147342	4.68748518044293	0.123581635418182	0.0134437758686614	1
BN	BN2	0	NK	S	4.21155375605524	4.67404140457427	0.123581635418182	0.0134437758686614	0
BO	BO1	0	K	S	4.34336393789357	4.50031245493438	0.022145211585765	0.0904849340852563	0
BO	BO2	1	NK	D	4.32121872630781	4.40982752084913	0.022145211585765	0.0904849340852563	1
BP	BP1	1	K	N	4.01947986745657	4.17185460387589	0.578650505215792	0.685417143699357	NA
BP	BP2	0	NK	N	4.59813037267236	4.85727174757525	0.578650505215792	0.685417143699357	NA
BQ	BQ1	0	K	S	4.48792470267772	4.92180849770168	0.26492292431528	0.408422057106295	0
BQ	BQ2	1	NK	D	4.22300177836244	4.51338644059539	0.26492292431528	0.408422057106295	1
BR	BR1	1	K	D	4.26572744777829	4.60647866039437	0.209327104889829	0.161920466762935	1
BR	BR2	0	NK	S	4.47505455266812	4.76839912715731	0.209327104889829	0.161920466762935	0
BS	BS1	0	K	S	4.20170708707111	4.51846120366564	0.00103894195554055	0.225414074730795	0
BS	BS2	1	NK	D	4.20274602902665	4.74387527839644	0.00103894195554055	0.225414074730795	1
BT	BT1	1	K	N	4.25415748347025	4.62582648767782	0.0396602985278545	0.128534050080188	NA
BT	BT2	0	NK	N	4.2938177819981	4.75436053775801	0.0396602985278545	0.128534050080188	NA
BU	BU1	0	K	S	4.83863249680987	5.23713313483624	0.790422728372428	0.845714570913298	1
BU	BU2	1	NK	D	4.04820976843744	4.39141856392294	0.790422728372428	0.845714570913298	0
BW	BW1	0	K	S	4.21207729468599	4.56908212560386	0.441385639855655	0.124820283711832	0
BW	BW2	1	NK	D	4.65346293454165	4.6939024093157	0.441385639855655	0.124820283711832	1
BX	BX1	1	K	D	4.33193849746983	4.76595951732191	0.131830437152528	0.213918650874644	1
BX	BX2	0	NK	S	4.2001080603173	4.55204086644727	0.131830437152528	0.213918650874644	0
BZ	BZ1	0	K	S	4.23189448441247	4.82014388489209	0.0553218692651525	0.341221740917126	0
BZ	BZ2	1	NK	D	4.28721635367762	4.47892214397496	0.0553218692651525	0.341221740917126	1
CA	CA1	1	K	S	4.41418509823304	4.76387001112072	0.423499994828036	0.632254865967605	1
CA	CA2	0	NK	D	3.99068510340501	4.13161514515312	0.423499994828036	0.632254865967605	0
CB	CB1	0	K	N	4.39679288640224	4.82240983115196	0.141320249586317	0.309972020206689	NA
CB	CB2	1	NK	N	4.25547263681592	4.51243781094527	0.141320249586317	0.309972020206689	NA
CC	CC1	1	K	D	4.39069271930462	4.61707948960074	0.0756813704788915	0.474984158130159	0
CC	CC2	0	NK	S	4.46637408978351	5.0920636477309	0.0756813704788915	0.474984158130159	1
CD	CD1	1	K	D	4.17662938681064	4.51504049363671	0.24462758965138	0.561154604640404	1
CD	CD2	0	NK	S	4.42125697646202	5.07619509827712	0.24462758965138	0.561154604640404	0
CE	CE1	0	K	S	4.39549406146688	4.8054365127954	0.36440382890977	0.0486237896802804	1
CE	CE2	1	NK	D	4.75989789037665	4.85406030247568	0.36440382890977	0.0486237896802804	0
CG	CG1	0	K	D	4.21751371292656	4.5526916169118	0.375281522632442	0.391384304261878	1
CG	CG2	1	NK	S	4.592795235559	4.94407592117368	0.375281522632442	0.391384304261878	0
CH	CH1	1	K	D	4.23874144349706	4.65257595772787	0.0990509559320527	0.00176195642160071	1
CH	CH2	0	NK	S	4.33779239942911	4.65081400130627	0.0990509559320527	0.00176195642160071	0
CI	CI1	0	K	S	4.17199504337051	4.48674101610905	0.0909657581079468	0.155560316446153	0
CI	CI2	1	NK	D	4.26296080147845	4.6423013325552	0.0909657581079468	0.155560316446153	1
CK	CK1	0	K	N	4.51275753170585	4.76916136147175	0.00413598281718208	0.127429887406947	NA
CK	CK2	1	NK	N	4.50862154888867	4.8965912488787	0.00413598281718208	0.127429887406947	NA
CN	CN1	0	K	N	4.46904269553582	4.75684223330495	0.0805295238904487	0.0474214745636079	NA
CN	CN2	1	NK	N	4.54957221942627	4.70942075874134	0.0805295238904487	0.0474214745636079	NA
CO	CO1	1	K	D	4.19229113863517	4.51771794749175	0.0264449242017726	0.00797861645429609	0
CO	CO2	0	NK	S	4.1658462144334	4.52569656394605	0.0264449242017726	0.00797861645429609	1
CP	CP1	1	K	D	4.39347604485219	4.5934663365856	0.0749560567557737	0.158790383977833	0
CP	CP2	0	NK	S	4.31851998809642	4.75225672056344	0.0749560567557737	0.158790383977833	1
CQ	CQ1	1	K	D	4.26142912024587	4.61918939684979	0.355547589145183	0.246652705788485	1
CQ	CQ2	0	NK	S	4.61697670939105	4.86584210263827	0.355547589145183	0.246652705788485	0
CR	CR1	1	K	S	4.42555831265509	4.91414392059553	0.0652291025645066	0.307150641156555	0
CR	CR2	0	NK	D	4.36032921009058	4.60699327943898	0.0652291025645066	0.307150641156555	1
CS	CS1	0	K	S	4.39614964771261	4.5512057159869	0.0156111544255699	0.192536545296451	0
CS	CS2	1	NK	D	4.38053849328704	4.74374226128335	0.0156111544255699	0.192536545296451	1
CT	CT1	0	K	S	4.54151316943588	4.86128862491542	0.0740394736396963	0.169777828169382	0
CT	CT2	1	NK	D	4.61555264307558	5.0310664530848	0.0740394736396963	0.169777828169382	1
CW	CW1	0	K	S	4.38159203980099	4.77164179104478	0.0202039844336541	0.0228275426661089	0
CW	CW2	1	NK	D	4.36138805536734	4.74881424837867	0.0202039844336541	0.0228275426661089	1
CX	CX1	0	K	N	4.31307202546757	4.46602666136092	0.0137097462875646	0.30270791483572	NA
CX	CX2	1	NK	N	4.29936227918	4.76873457619664	0.0137097462875646	0.30270791483572	NA
CZ	CZ1	0	K	D	3.96955815700817	4.29700186625948	0.60851657696857	0.640637331958779	1
CZ	CZ2	1	NK	S	4.57807473397674	4.93763919821826	0.60851657696857	0.640637331958779	0
D	D1	0	K	S	4.31870498254994	4.66646865176605	0.0952578454512043	0.0176166282106429	0
D	D2	1	NK	D	4.22344713709873	4.68408527997669	0.0952578454512043	0.0176166282106429	1
DA	DA1	0	K	S	4.26349245917986	4.70472391873364	0.0499530206700758	0.0683609172823347	0
DA	DA2	1	NK	D	4.31344547984993	4.77308483601598	0.0499530206700758	0.0683609172823347	1
DC	DC1	1	K	D	4.07074717931335	4.4746017142027	0.182507610053513	0.338031323765716	1
DC	DC2	0	NK	S	4.25325478936686	4.81263303796842	0.182507610053513	0.338031323765716	0
DD	DD1	1	K	D	4.19475381008206	4.46927510746385	0.108596724472639	0.21085624731751	1
DD	DD2	0	NK	S	4.3033505345547	4.68013135478136	0.108596724472639	0.21085624731751	0
DE	DE1	1	K	N	4.12427717338038	4.39037537979026	0.261987246296232	0.288550552458601	NA
DE	DE2	0	NK	N	4.38626441967661	4.67892593224886	0.261987246296232	0.288550552458601	NA
DG	DG1	1	K	S	4.38411150512214	4.80176319936958	0.16800622925591	0.268140115945702	1
DG	DG2	0	NK	D	4.21610527586623	4.53362308342388	0.16800622925591	0.268140115945702	0
DH	DH1	1	K	N	4.35937653171258	4.59758847171846	0.156080224105415	0.281337742740926	NA
DH	DH2	0	NK	N	4.51545675581799	4.87892621445939	0.156080224105415	0.281337742740926	NA
DI	DI1	0	K	D	4.21787031644341	4.54110852261697	0.166075568189976	0.191795104163583	1
DI	DI2	1	NK	S	4.05179474825343	4.34931341845338	0.166075568189976	0.191795104163583	0
DK	DK1	1	K	D	4.33664094083058	4.63824574298665	0.0999997194565312	0.0265737410166889	1
DK	DK2	0	NK	S	4.23664122137405	4.61167200196996	0.0999997194565312	0.0265737410166889	0
DL	DL1	1	K	D	4.81985631718252	5.15988764651866	0.783880914093381	0.915467949622329	1
DL	DL2	0	NK	S	4.03597540308914	4.24441969689633	0.783880914093381	0.915467949622329	0
DM	DM1	0	K	S	4.38009183824619	4.78324198884116	0.177260498241304	0.211116043027149	0
DM	DM2	1	NK	D	4.20283134000488	4.57212594581401	0.177260498241304	0.211116043027149	1
DN	DN1	1	K	D	4.46475894094479	4.91575697162724	0.283637667807307	0.411014243406187	1
DN	DN2	0	NK	S	4.18112127313748	4.50474272822105	0.283637667807307	0.411014243406187	0
DO	DO1	1	K	D	4.59775323777041	5.04495909557087	0.160187968488	0.256058603254002	1
DO	DO2	0	NK	S	4.43756526928241	4.78890049231687	0.160187968488	0.256058603254002	0
DR	DR1	0	K	D	4.20389154393836	4.52160343314152	0.0509297658815964	0.0243437110174911	1
DR	DR2	1	NK	S	4.25482130981996	4.54594714415901	0.0509297658815964	0.0243437110174911	0
DS	DS1	0	K	S	4.2784325426426	4.58451439653886	0.141316703399098	0.1442563193127	0
DS	DS2	1	NK	D	4.1371158392435	4.44025807722616	0.141316703399098	0.1442563193127	1
DT	DT1	1	K	N	4.55155478835915	4.69354015219664	0.31968130904041	0.32030414246428	NA
DT	DT2	0	NK	N	4.23187347931874	4.37323600973236	0.31968130904041	0.32030414246428	NA
DW	DW1	0	K	N	4.05837438423645	4.50320197044335	0.174222490304281	0.0966963122843341	NA
DW	DW2	1	NK	N	4.23259687454073	4.40650565815902	0.174222490304281	0.0966963122843341	NA
DX	DX1	1	K	S	4.01805700641695	3.76088146047854	0.760300871729133	1.12854374761879	0
DX	DX2	0	NK	D	4.77835787814609	4.88942520809733	0.760300871729133	1.12854374761879	1
DZ	DZ1	1	K	D	4.28971121329343	4.66924555385252	0.139545391990272	0.259130454359735	1
DZ	DZ2	0	NK	S	4.15016582130316	4.41011509949278	0.139545391990272	0.259130454359735	0
EA	EA1	1	K	N	4.46607931689741	4.43597147158264	0.0102357695842841	0.373271666349249	NA
EA	EA2	0	NK	N	4.45584354731313	4.80924313793188	0.0102357695842841	0.373271666349249	NA
ED	ED1	1	K	D	4.67772908562706	4.91703185779704	0.358602768820258	0.0888207821229265	1
ED	ED2	0	NK	S	4.3191263168068	4.82821107567411	0.358602768820258	0.0888207821229265	0
EE	EE1	0	K	S	4.20810535999613	4.4993463419358	0.350269024240327	0.234890111266175	0
EE	EE2	1	NK	D	4.55837438423645	4.73423645320197	0.350269024240327	0.234890111266175	1
EG	EG1	0	K	N	4.23205118847773	4.59260881200886	0.225529449347292	0.29985518882045	NA
EG	EG2	1	NK	N	4.00652173913044	4.29275362318841	0.225529449347292	0.29985518882045	NA
EH	EH1	1	K	N	4.11456455373669	4.34941467753179	0.452710302346832	0.614240313199013	NA
EH	EH2	0	NK	N	4.56727485608352	4.9636549907308	0.452710302346832	0.614240313199013	NA
EI	EI1	1	K	D	4.33892458065645	4.450666200035	0.0193172877342676	0.120826808535143	1
EI	EI2	0	NK	S	4.35824186839072	4.57149300857014	0.0193172877342676	0.120826808535143	0
EK	EK1	1	K	N	4.68843451411344	5.03756290875495	0.125463936833202	0.160640619644358	NA
EK	EK2	0	NK	N	4.81389845094664	5.19820352839931	0.125463936833202	0.160640619644358	NA
EL	EL1	1	K	S	4.30915764976848	4.70430172020825	0.267899991481118	0.18143312508095	0
EL	EL2	0	NK	D	4.5770576412496	4.8857348452892	0.267899991481118	0.18143312508095	1
EM	EM1	1	K	D	4.04663341645885	4.2568578553616	0.391671842324121	0.434240597074656	1
EM	EM2	0	NK	S	4.43830525878297	4.69109845243625	0.391671842324121	0.434240597074656	0
G	G1	0	K	S	3.93588710661881	4.36436436436436	0.44675530316347	0.309310951273373	1
G	G2	1	NK	D	4.38264240978228	4.67367531563774	0.44675530316347	0.309310951273373	0
I	I1	1	K	S	4.31795757276764	4.60828811050814	0.134660881097699	0.268519869541735	0
I	I2	0	NK	D	4.45261845386534	4.87680798004988	0.134660881097699	0.268519869541735	1
K	K1	1	K	D	4.18631254351935	4.54739878643191	0.106313456334776	0.130338200269118	1
K	K2	0	NK	S	4.29262599985412	4.67773698670103	0.106313456334776	0.130338200269118	0
M	M1	1	K	D	4.07651550956444	4.6595855824482	0.277686129617946	0.17331126626374	1
M	M2	0	NK	S	4.35420163918238	4.48627431618446	0.277686129617946	0.17331126626374	0
MA	MA1	0	K	S	4.10609363153904	4.43754738438211	0.17833840197048	0.495134374867917	0
MA	MA2	1	NK	D	4.28443203350952	4.93268175925003	0.17833840197048	0.495134374867917	1
MB	MB1	0	K	S	4.18215158924205	4.27261613691932	0.221411155758691	0.553464347375827	0
MB	MB2	1	NK	D	4.40356274500074	4.82608048429514	0.221411155758691	0.553464347375827	1
MC	MC1	0	K	S	4.24441934786265	4.44938366532907	0.0818833816658842	0.228035689509638	0
MC	MC2	1	NK	D	4.32630272952854	4.67741935483871	0.0818833816658842	0.228035689509638	1
MD	MD1	1	K	N	4.20929333912959	4.43220789257596	0.172659096620309	0.324217117013611	NA
MD	MD2	0	NK	N	4.3819524357499	4.75642500958957	0.172659096620309	0.324217117013611	NA
ME	ME1	1	K	D	4.19737431001044	4.48953205032572	0.0299647251611548	0.00146860022965711	1
ME	ME2	0	NK	S	4.16740958484929	4.49100065055538	0.0299647251611548	0.00146860022965711	0
MG	MG1	1	K	S	4.25281238659731	4.65755413088182	0.192695948577368	0.0349405292050919	0
MG	MG2	0	NK	D	4.44550833517468	4.69249466008691	0.192695948577368	0.0349405292050919	1
MH	MH1	0	K	S	4.44553813650877	4.79197176673949	0.0994151711308033	0.0587535968652784	0
MH	MH2	1	NK	D	4.34612296537797	4.73321816987421	0.0994151711308033	0.0587535968652784	1
MI	MI1	1	K	S	4.73124044931771	5.04758585560709	0.798452467189116	0.918169266282447	0
MI	MI2	0	NK	D	3.9327879821286	4.12941658932464	0.798452467189116	0.918169266282447	1
MK	MK1	1	K	D	4.13260340632603	4.29002433090024	0.0854978722835851	0.210735435777861	1
MK	MK2	0	NK	S	4.04710553404245	4.5007597666781	0.0854978722835851	0.210735435777861	0
ML	ML1	0	K	D	4.58827930174564	4.96633416458853	0.112459614510521	0.0313587951303997	1
ML	ML2	1	NK	S	4.70073891625616	4.93497536945813	0.112459614510521	0.0313587951303997	0
MM	MM1	1	K	N	4.12185950710129	4.54314660024429	0.717945922394081	0.451826089230963	NA
MM	MM2	0	NK	N	4.83980542949537	4.99497268947526	0.717945922394081	0.451826089230963	NA
MO	MO1	0	K	S	3.98677604995714	4.40822823558222	0.390290656489737	0.387276600200082	0
MO	MO2	1	NK	D	4.37706670644688	4.7955048357823	0.390290656489737	0.387276600200082	1
MR	MR1	0	K	S	4.1413612565445	4.69085016205435	0.236855826633415	0.142172341986431	0
MR	MR2	1	NK	D	4.37821708317792	4.83302250404078	0.236855826633415	0.142172341986431	1
MS	MS1	0	K	D	4.29000640299463	4.54661872629661	0.0535176673782063	0.303727956162001	1
MS	MS2	1	NK	S	4.34352407037284	4.85034668245861	0.0535176673782063	0.303727956162001	0
MT	MT1	0	K	N	4.54460163444683	4.79371898377898	0.203278664805039	0.094560317966657	NA
MT	MT2	1	NK	N	4.74788029925187	4.88827930174564	0.203278664805039	0.094560317966657	NA
MV	MV1	1	K	S	4.28045112781955	4.82080200501253	0.258960549346977	0.13281672607532	0
MV	MV2	0	NK	D	4.53941167716653	4.95361873108785	0.258960549346977	0.13281672607532	1
MX	MX1	0	K	S	4.27601303450163	4.74590184323773	0.0202916414668035	0.126250101944198	0
MX	MX2	1	NK	D	4.25572139303483	4.61965174129353	0.0202916414668035	0.126250101944198	1
N	N1	0	K	D	4.39976019184652	4.68609112709832	0.364611676995038	0.204903008286441	0
N	N2	1	NK	S	4.03514851485149	4.48118811881188	0.364611676995038	0.204903008286441	1
NO	NO1	0	K	N	4.517	4.746	0.186871394680984	0.0356206767386684	NA
NO	NO2	1	NK	N	4.33012860531902	4.78162067673867	0.186871394680984	0.0356206767386684	NA
NQ	NQ1	0	K	S	4.32837634251835	4.60465568353015	0.481827341333132	0.424337591979055	1
NQ	NQ2	1	NK	D	4.81020368385148	5.02899327550921	0.481827341333132	0.424337591979055	0
NR	NR1	0	K	N	4.37096774193548	4.60049627791563	0.0227255741103605	0.210876745152767	NA
NR	NR2	1	NK	N	4.34824216782512	4.8113730230684	0.0227255741103605	0.210876745152767	NA
NS	NS1	0	K	N	4.4047263681592	4.58333333333333	0.322212940522468	0.386521972132905	NA
NS	NS2	1	NK	N	4.72693930868167	4.96985530546624	0.322212940522468	0.386521972132905	NA
NT	NT1	1	K	D	4.29707317073171	4.59268292682927	0.233983498409593	0.102689505736928	1
NT	NT2	0	NK	S	4.5310566691413	4.6953724325662	0.233983498409593	0.102689505736928	0
NU	NU1	1	K	D	4.22992954252258	4.6258807184678	0.119656797910446	0.130072710254509	1
NU	NU2	0	NK	S	4.34958634043302	4.75595342872231	0.119656797910446	0.130072710254509	0
NW	NW1	0	K	N	4.38125	4.72925	0.208890827640827	0.0680472972972979	NA
NW	NW2	1	NK	N	4.17235917235917	4.7972972972973	0.208890827640827	0.0680472972972979	NA
NX	NX1	1	K	N	4.22640691598237	4.58520962265514	0.26575832618287	0.060326939548089	NA
NX	NX2	0	NK	N	4.49216524216524	4.64553656220323	0.26575832618287	0.060326939548089	NA
NZ	NZ1	1	K	N	4.38863249939276	4.76001943162497	0.08611146003848	0.0448428533506684	NA
NZ	NZ2	0	NK	N	4.47474395943124	4.80486228497564	0.08611146003848	0.0448428533506684	NA
O	O1	0	K	N	4.23664122137405	4.61167200196996	0.00758482285199857	0.137222346924391	NA
O	O2	1	NK	N	4.24422604422604	4.74889434889435	0.00758482285199857	0.137222346924391	NA
P	P1	0	K	D	4.04497453099764	4.54714871412598	0.269687253355866	0.00511298746953859	1
P	P2	1	NK	S	4.31466178435351	4.54203572665644	0.269687253355866	0.00511298746953859	0
R	R1	0	K	D	4.55761592631399	4.91727381271474	0.258211499951895	0.497039014548023	1
R	R2	1	NK	S	4.2994044263621	4.42023479816671	0.258211499951895	0.497039014548023	0
S	S1	1	K	D	4.37265802943842	4.65773554407191	0.0383116738676108	0.103305581363121	1
S	S2	0	NK	S	4.33434635557081	4.76104112543503	0.0383116738676108	0.103305581363121	0
T	T1	0	K	N	4.55222592181527	4.88395609816254	0.0560333401400035	0.315054108479411	NA
T	T2	1	NK	N	4.49619258167526	4.56890198968312	0.0560333401400035	0.315054108479411	NA
U	U1	0	K	S	4.24830356924132	4.38230322628059	0.0590092930104973	0.201245916647021	0
U	U2	1	NK	D	4.30731286225182	4.58354914292761	0.0590092930104973	0.201245916647021	1
V	V1	0	K	N	4.21134096604589	4.31207311680016	0.158795939302278	0.376442592842313	NA
V	V2	1	NK	N	4.37013690534817	4.68851570964247	0.158795939302278	0.376442592842313	NA
W	W1	0	K	N	4.42216981132075	4.56245086477987	0.328782465652338	0.26662451673746	NA
W	W2	1	NK	N	4.75095227697309	4.82907538151733	0.328782465652338	0.26662451673746	NA
X	X1	1	K	D	4.07421942066665	4.42986436437664	0.178112602629906	0.109176309897709	0
X	X2	0	NK	S	4.25233202329656	4.53904067427435	0.178112602629906	0.109176309897709	1
Y	Y1	0	K	S	4.45934087363495	4.70261310452418	0.266245779752451	0.341377489745259	0
Y	Y2	1	NK	D	4.1930950938825	4.36123561477892	0.266245779752451	0.341377489745259	1

## Sheet: Mate choice
triad_ID	male_ID	male_reprod_status	kinship	male_dominance_status	male_type	male_head_width	male_femur_lenght	nb_courtship	ln(nb_courtship)
A	A1	1	K	N	K N	4.19635807343071	4.33058626135018	4	1.6094379124341
A	A2	0	NK	N	NKN	4.12820827704777	4.47009701584183	0	0
AA	AA1	1	K	N	KN	4.22892949392519	4.44226537836028	1	0.693147180559945
AA	AA2	0	NK	N	NKN	4.06121062084365	4.29833503227999	0	0
AB	AB1	0	K	S	KS	4.31131230254161	4.48531145376527	0	0
AB	AB2	1	NK	D	NKD	4.09056060218851	4.4889993727203	2	1.09861228866811
AC	AC1	0	K	D	KD	4.28780238251845	4.52946478598748	1	0.693147180559945
AC	AC2	1	NK	S	NKS	4.17065219977633	4.35410569395865	1	0.693147180559945
AD	AD1	1	K	D	KD	4.54421304199385	4.5115348973321	3	1.38629436111989
AD	AD2	0	NK	S	NKS	4.33243331316047	4.84777245007216	0	0
AE	AE1	1	K	D	KD	4.50453312480145	5.04533124801447	3	1.38629436111989
AE	AE2	0	NK	S	NKS	4.27242206235012	4.47721822541966	0	0
AH	AH1	1	K	D	KD	4.01304898237414	4.45223488168273	2	1.09861228866811
AH	AH2	0	NK	S	NKS	4.33799863454599	4.51526382522189	0	0
AI	AI1	0	K	S	KS	4.19848069315341	4.4712763633716	0	0
AI	AI2	1	NK	D	NKD	4.32047305157038	4.5778402481582	1	0.693147180559945
AK	AK1	1	K	S	KS	4.1878290682013	4.52479490633035	1	0.693147180559945
AK	AK2	0	NK	D	NKD	4.36129590047792	4.6845505415596	0	0
AL	AL1	1	K	D	KD	4.32937304909623	4.77678031311249	1	0.693147180559945
AL	AL2	0	NK	S	NKS	4.50826274806552	4.77066907510923	0	0
AM	AM1	0	K	D	KD	4.69796332500186	4.99987626518845	0	0
AM	AM2	1	NK	S	NKS	4.4643776192927	4.51437394309242	1	0.693147180559945
AN	AN1	0	K	S	KS	4.46794576369855	4.57976568753487	0	0
AN	AN2	1	NK	D	NKD	4.30607217042655	4.65798753683397	1	0.693147180559945
AO	AO1	1	K	N	KN	4.36233985980179	4.6688421561518	3	1.38629436111989
AO	AO2	0	NK	N	NKN	4.26958654009566	4.33489523902013	2	1.09861228866811
AP	AP1	0	K	S	KS	4.0142229557535	4.21688793961312	0	0
AP	AP2	1	NK	D	NKD	4.20916140937087	4.40914644789667	2	1.09861228866811
AR	AR1	0	K	S	KS	4.44064985119774	4.52578426111138	0	0
AR	AR2	1	NK	D	NKD	4.34804338047878	4.41851166974861	4	1.6094379124341
AS	AS1	0	K	S	KS	4.42557607490743	4.70718649024741	0	0
AS	AS2	1	NK	D	NKD	3.84383561643836	4.27442922374429	4	1.6094379124341
AT	AT1	0	K	D	KD	4.51182294122026	4.93784581792919	1	0.693147180559945
AT	AT2	1	NK	S	NKS	4.2107677450507	4.34065668759054	1	0.693147180559945
AU	AU1	0	K	N	KN	4.47560183737765	4.8440393448931	0	0
AU	AU2	1	NK	N	NKN	4.12671440708824	4.44665614759073	4	1.6094379124341
AV	AV1	0	K	S	KS	4.18948800816465	4.42738074988458	0	0
AV	AV2	1	NK	D	NKD	4.16563290825187	4.39860070460974	3	1.38629436111989
AW	AW1	0	K	N	KN	4.2193371230369	4.55270257250217	2	1.09861228866811
AW	AW2	1	NK	N	NKN	4.3276597808166	4.71680729318204	2	1.09861228866811
AX	AX1	1	K	D	KD	4.43407291564852	4.73340826898641	1	0.693147180559945
AX	AX2	0	NK	S	NKS	4.05882210196802	4.36263922929457	0	0
AY	AY1	0	K	S	KS	4.62821793029543	5.04834506441949	1	0.693147180559945
AY	AY2	1	NK	D	NKD	4.35484664992862	4.83360409589918	3	1.38629436111989
AZ	AZ1	1	K	D	KD	4.43301792828685	4.88097609561753	1	0.693147180559945
AZ	AZ2	0	NK	S	NKS	4.28543820659001	4.54584984056431	0	0
BA	BA1	0	K	S	KS	4.40750067232232	4.68816468229714	0	0
BA	BA2	1	NK	D	NKD	4.25774837072782	4.5826078304562	2	1.09861228866811
BB	BB1	0	K	D	KD	4.295750680669	4.5745818747569	0	0
BB	BB2	1	NK	S	NKS	4.31321425960672	4.64631204464046	4	1.6094379124341
BC	BC1	1	K	D	KD	4.54928571428571	4.88285714285714	2	1.09861228866811
BC	BC2	0	NK	S	NKS	4.10797282803003	4.28006197115957	0	0
BD	BD1	1	K	S	KS	4.26550256360646	4.60530134468414	6	1.94591014905531
BD	BD2	0	NK	D	NKD	4.23112745098039	4.35367647058824	3	1.38629436111989
BE	BE1	1	K	N	KN	4.29462957997123	4.57911801272519	1	0.693147180559945
BE	BE2	0	NK	N	NKN	4.83315565031983	5.24413646055437	0	0
BH	BH1	1	K	D	KD	4.39752709218504	4.68802215114336	1	0.693147180559945
BH	BH2	0	NK	S	NKS	4.43421725473007	4.88202206150924	0	0
BI	BI1	0	K	S	KS	4.31130371975442	4.75550740339473	1	0.693147180559945
BI	BI2	1	NK	D	NKD	4.52516033547114	4.92279230389738	5	1.79175946922805
BL	BL1	1	K	N	KN	4.47294881800559	4.75239797588178	1	0.693147180559945
BL	BL2	0	NK	N	NKN	4.34812220276318	4.76795096322242	0	0
BM	BM1	0	K	S	KS	4.37065919337151	4.64091629097112	0	0
BM	BM2	1	NK	D	NKD	4.41170893576677	4.64873192699692	2	1.09861228866811
BN	BN1	1	K	D	KD	4.33513539147342	4.68748518044293	9	2.30258509299405
BN	BN2	0	NK	S	NKS	4.21155375605524	4.67404140457427	0	0
BO	BO1	0	K	S	KS	4.34336393789357	4.50031245493438	0	0
BO	BO2	1	NK	D	NKD	4.32121872630781	4.40982752084913	3	1.38629436111989
BP	BP1	1	K	N	KN	4.01947986745657	4.17185460387589	1	0.693147180559945
BP	BP2	0	NK	N	NKN	4.59813037267236	4.85727174757525	0	0
BQ	BQ1	0	K	S	KS	4.48792470267772	4.92180849770168	0	0
BQ	BQ2	1	NK	D	NKD	4.22300177836244	4.51338644059539	3	1.38629436111989
BR	BR1	1	K	D	KD	4.26572744777829	4.60647866039437	4	1.6094379124341
BR	BR2	0	NK	S	NKS	4.47505455266812	4.76839912715731	1	0.693147180559945
BS	BS1	0	K	S	KS	4.20170708707111	4.51846120366564	0	0
BS	BS2	1	NK	D	NKD	4.20274602902665	4.74387527839644	1	0.693147180559945
BT	BT1	1	K	N	KN	4.25415748347025	4.62582648767782	2	1.09861228866811
BT	BT2	0	NK	N	NKN	4.2938177819981	4.75436053775801	0	0
BU	BU1	0	K	S	KS	4.83863249680987	5.23713313483624	0	0
BU	BU2	1	NK	D	NKD	4.04820976843744	4.39141856392294	2	1.09861228866811
BW	BW1	0	K	S	KS	4.21207729468599	4.56908212560386	0	0
BW	BW2	1	NK	D	NKD	4.65346293454165	4.6939024093157	2	1.09861228866811
BX	BX1	1	K	D	KD	4.33193849746983	4.76595951732191	1	0.693147180559945
BX	BX2	0	NK	S	NKS	4.2001080603173	4.55204086644727	0	0
BZ	BZ1	0	K	S	KS	4.23189448441247	4.82014388489209	0	0
BZ	BZ2	1	NK	D	NKD	4.28721635367762	4.47892214397496	2	1.09861228866811
CA	CA1	1	K	S	KS	4.41418509823304	4.76387001112072	1	0.693147180559945
CA	CA2	0	NK	D	NKD	3.99068510340501	4.13161514515312	0	0
CB	CB1	0	K	N	KN	4.39679288640224	4.82240983115196	0	0
CB	CB2	1	NK	N	NKN	4.25547263681592	4.51243781094527	1	0.693147180559945
CC	CC1	1	K	D	KD	4.39069271930462	4.61707948960074	5	1.79175946922805
CC	CC2	0	NK	S	NKS	4.46637408978351	5.0920636477309	0	0
CD	CD1	1	K	D	KD	4.17662938681064	4.51504049363671	3	1.38629436111989
CD	CD2	0	NK	S	NKS	4.42125697646202	5.07619509827712	0	0
CE	CE1	0	K	S	KS	4.39549406146688	4.8054365127954	0	0
CE	CE2	1	NK	D	NKD	4.75989789037665	4.85406030247568	2	1.09861228866811
CG	CG1	0	K	D	KD	4.21751371292656	4.5526916169118	0	0
CG	CG2	1	NK	S	NKS	4.592795235559	4.94407592117368	1	0.693147180559945
CH	CH1	1	K	D	KD	4.23874144349706	4.65257595772787	1	0.693147180559945
CH	CH2	0	NK	S	NKS	4.33779239942911	4.65081400130627	0	0
CI	CI1	0	K	S	KS	4.17199504337051	4.48674101610905	0	0
CI	CI2	1	NK	D	NKD	4.26296080147845	4.6423013325552	1	0.693147180559945
CK	CK1	0	K	N	KN	4.51275753170585	4.76916136147175	0	0
CK	CK2	1	NK	N	NKN	4.50862154888867	4.8965912488787	1	0.693147180559945
CN	CN1	0	K	N	KN	4.46904269553582	4.75684223330495	0	0
CN	CN2	1	NK	N	NKN	4.54957221942627	4.70942075874134	1	0.693147180559945
CO	CO1	1	K	D	KD	4.19229113863517	4.51771794749175	2	1.09861228866811
CO	CO2	0	NK	S	NKS	4.1658462144334	4.52569656394605	0	0
CP	CP1	1	K	D	KD	4.39347604485219	4.5934663365856	3	1.38629436111989
CP	CP2	0	NK	S	NKS	4.31851998809642	4.75225672056344	0	0
CQ	CQ1	1	K	D	KD	4.26142912024587	4.61918939684979	2	1.09861228866811
CQ	CQ2	0	NK	S	NKS	4.61697670939105	4.86584210263827	0	0
CR	CR1	1	K	S	KS	4.42555831265509	4.91414392059553	2	1.09861228866811
CR	CR2	0	NK	D	NKD	4.36032921009058	4.60699327943898	0	0
CS	CS1	0	K	S	KS	4.39614964771261	4.5512057159869	0	0
CS	CS2	1	NK	D	NKD	4.38053849328704	4.74374226128335	6	1.94591014905531
CT	CT1	0	K	S	KS	4.54151316943588	4.86128862491542	0	0
CT	CT2	1	NK	D	NKD	4.61555264307558	5.0310664530848	2	1.09861228866811
CW	CW1	0	K	S	KS	4.38159203980099	4.77164179104478	0	0
CW	CW2	1	NK	D	NKD	4.36138805536734	4.74881424837867	1	0.693147180559945
CX	CX1	0	K	N	KN	4.31307202546757	4.46602666136092	0	0
CX	CX2	1	NK	N	NKN	4.29936227918	4.76873457619664	2	1.09861228866811
CZ	CZ1	0	K	D	KD	3.96955815700817	4.29700186625948	0	0
CZ	CZ2	1	NK	S	NKS	4.57807473397674	4.93763919821826	1	0.693147180559945
D	D1	0	K	S	KS	4.31870498254994	4.66646865176605	1	0.693147180559945
D	D2	1	NK	D	NKD	4.22344713709873	4.68408527997669	3	1.38629436111989
DA	DA1	0	K	S	KS	4.26349245917986	4.70472391873364	0	0
DA	DA2	1	NK	D	NKD	4.31344547984993	4.77308483601598	4	1.6094379124341
DC	DC1	1	K	D	KD	4.07074717931335	4.4746017142027	2	1.09861228866811
DC	DC2	0	NK	S	NKS	4.25325478936686	4.81263303796842	0	0
DD	DD1	1	K	D	KD	4.19475381008206	4.46927510746385	3	1.38629436111989
DD	DD2	0	NK	S	NKS	4.3033505345547	4.68013135478136	0	0
DE	DE1	1	K	N	KN	4.12427717338038	4.39037537979026	1	0.693147180559945
DE	DE2	0	NK	N	NKN	4.38626441967661	4.67892593224886	0	0
DG	DG1	1	K	S	KS	4.38411150512214	4.80176319936958	1	0.693147180559945
DG	DG2	0	NK	D	NKD	4.21610527586623	4.53362308342388	0	0
DH	DH1	1	K	N	KN	4.35937653171258	4.59758847171846	4	1.6094379124341
DH	DH2	0	NK	N	NKN	4.51545675581799	4.87892621445939	4	1.6094379124341
DI	DI1	0	K	D	KD	4.21787031644341	4.54110852261697	3	1.38629436111989
DI	DI2	1	NK	S	NKS	4.05179474825343	4.34931341845338	1	0.693147180559945
DK	DK1	1	K	D	KD	4.33664094083058	4.63824574298665	1	0.693147180559945
DK	DK2	0	NK	S	NKS	4.23664122137405	4.61167200196996	0	0
DL	DL1	1	K	D	KD	4.81985631718252	5.15988764651866	2	1.09861228866811
DL	DL2	0	NK	S	NKS	4.03597540308914	4.24441969689633	0	0
DM	DM1	0	K	S	KS	4.38009183824619	4.78324198884116	0	0
DM	DM2	1	NK	D	NKD	4.20283134000488	4.57212594581401	3	1.38629436111989
DN	DN1	1	K	D	KD	4.46475894094479	4.91575697162724	1	0.693147180559945
DN	DN2	0	NK	S	NKS	4.18112127313748	4.50474272822105	0	0
DO	DO1	1	K	D	KD	4.59775323777041	5.04495909557087	2	1.09861228866811
DO	DO2	0	NK	S	NKS	4.43756526928241	4.78890049231687	0	0
DR	DR1	0	K	D	KD	4.20389154393836	4.52160343314152	0	0
DR	DR2	1	NK	S	NKS	4.25482130981996	4.54594714415901	1	0.693147180559945
DS	DS1	0	K	S	KS	4.2784325426426	4.58451439653886	0	0
DS	DS2	1	NK	D	NKD	4.1371158392435	4.44025807722616	2	1.09861228866811
DT	DT1	1	K	N	KN	4.55155478835915	4.69354015219664	1	0.693147180559945
DT	DT2	0	NK	N	NKN	4.23187347931874	4.37323600973236	0	0
DW	DW1	0	K	N	KN	4.05837438423645	4.50320197044335	0	0
DW	DW2	1	NK	N	NKN	4.23259687454073	4.40650565815902	1	0.693147180559945
DX	DX1	1	K	S	KS	4.01805700641695	3.76088146047854	1	0.693147180559945
DX	DX2	0	NK	D	NKD	4.77835787814609	4.88942520809733	0	0
DZ	DZ1	1	K	D	KD	4.28971121329343	4.66924555385252	1	0.693147180559945
DZ	DZ2	0	NK	S	NKS	4.15016582130316	4.41011509949278	0	0
EA	EA1	1	K	N	KN	4.46607931689741	4.43597147158264	2	1.09861228866811
EA	EA2	0	NK	N	NKN	4.45584354731313	4.80924313793188	0	0
ED	ED1	1	K	D	KD	4.67772908562706	4.91703185779704	3	1.38629436111989
ED	ED2	0	NK	S	NKS	4.3191263168068	4.82821107567411	0	0
EE	EE1	0	K	S	KS	4.20810535999613	4.4993463419358	0	0
EE	EE2	1	NK	D	NKD	4.55837438423645	4.73423645320197	1	0.693147180559945
EG	EG1	0	K	N	KN	4.23205118847773	4.59260881200886	0	0
EG	EG2	1	NK	N	NKN	4.00652173913044	4.29275362318841	2	1.09861228866811
EH	EH1	1	K	N	KN	4.11456455373669	4.34941467753179	3	1.38629436111989
EH	EH2	0	NK	N	NKN	4.56727485608352	4.9636549907308	2	1.09861228866811
EI	EI1	1	K	D	KD	4.33892458065645	4.450666200035	1	0.693147180559945
EI	EI2	0	NK	S	NKS	4.35824186839072	4.57149300857014	0	0
EK	EK1	1	K	N	KN	4.68843451411344	5.03756290875495	1	0.693147180559945
EK	EK2	0	NK	N	NKN	4.81389845094664	5.19820352839931	0	0
EL	EL1	1	K	S	KS	4.30915764976848	4.70430172020825	11	2.484906649788
EL	EL2	0	NK	D	NKD	4.5770576412496	4.8857348452892	1	0.693147180559945
EM	EM1	1	K	D	KD	4.04663341645885	4.2568578553616	1	0.693147180559945
EM	EM2	0	NK	S	NKS	4.43830525878297	4.69109845243625	0	0
G	G1	0	K	S	KS	3.93588710661881	4.36436436436436	2	1.09861228866811
G	G2	1	NK	D	NKD	4.38264240978228	4.67367531563774	1	0.693147180559945
I	I1	1	K	S	KS	4.31795757276764	4.60828811050814	1	0.693147180559945
I	I2	0	NK	D	NKD	4.45261845386534	4.87680798004988	3	1.38629436111989
K	K1	1	K	D	KD	4.18631254351935	4.54739878643191	2	1.09861228866811
K	K2	0	NK	S	NKS	4.29262599985412	4.67773698670103	0	0
M	M1	1	K	D	KD	4.07651550956444	4.6595855824482	1	0.693147180559945
M	M2	0	NK	S	NKS	4.35420163918238	4.48627431618446	0	0
MA	MA1	0	K	S	KS	4.10609363153904	4.43754738438211	0	0
MA	MA2	1	NK	D	NKD	4.28443203350952	4.93268175925003	1	0.693147180559945
MB	MB1	0	K	S	KS	4.18215158924205	4.27261613691932	0	0
MB	MB2	1	NK	D	NKD	4.40356274500074	4.82608048429514	2	1.09861228866811
MC	MC1	0	K	S	KS	4.24441934786265	4.44938366532907	0	0
MC	MC2	1	NK	D	NKD	4.32630272952854	4.67741935483871	7	2.07944154167984
MD	MD1	1	K	N	KN	4.20929333912959	4.43220789257596	1	0.693147180559945
MD	MD2	0	NK	N	NKN	4.3819524357499	4.75642500958957	0	0
ME	ME1	1	K	D	KD	4.19737431001044	4.48953205032572	2	1.09861228866811
ME	ME2	0	NK	S	NKS	4.16740958484929	4.49100065055538	0	0
MG	MG1	1	K	S	KS	4.25281238659731	4.65755413088182	4	1.6094379124341
MG	MG2	0	NK	D	NKD	4.44550833517468	4.69249466008691	0	0
MH	MH1	0	K	S	KS	4.44553813650877	4.79197176673949	0	0
MH	MH2	1	NK	D	NKD	4.34612296537797	4.73321816987421	1	0.693147180559945
MI	MI1	1	K	S	KS	4.73124044931771	5.04758585560709	2	1.09861228866811
MI	MI2	0	NK	D	NKD	3.9327879821286	4.12941658932464	0	0
MK	MK1	1	K	D	KD	4.13260340632603	4.29002433090024	1	0.693147180559945
MK	MK2	0	NK	S	NKS	4.04710553404245	4.5007597666781	5	1.79175946922805
ML	ML1	0	K	D	KD	4.58827930174564	4.96633416458853	0	0
ML	ML2	1	NK	S	NKS	4.70073891625616	4.93497536945813	4	1.6094379124341
MM	MM1	1	K	N	KN	4.12185950710129	4.54314660024429	1	0.693147180559945
MM	MM2	0	NK	N	NKN	4.83980542949537	4.99497268947526	0	0
MO	MO1	0	K	S	KS	3.98677604995714	4.40822823558222	0	0
MO	MO2	1	NK	D	NKD	4.37706670644688	4.7955048357823	1	0.693147180559945
MR	MR1	0	K	S	KS	4.1413612565445	4.69085016205435	0	0
MR	MR2	1	NK	D	NKD	4.37821708317792	4.83302250404078	1	0.693147180559945
MS	MS1	0	K	D	KD	4.29000640299463	4.54661872629661	0	0
MS	MS2	1	NK	S	NKS	4.34352407037284	4.85034668245861	2	1.09861228866811
MT	MT1	0	K	N	KN	4.54460163444683	4.79371898377898	0	0
MT	MT2	1	NK	N	NKN	4.74788029925187	4.88827930174564	2	1.09861228866811
MV	MV1	1	K	S	KS	4.28045112781955	4.82080200501253	1	0.693147180559945
MV	MV2	0	NK	D	NKD	4.53941167716653	4.95361873108785	0	0
MX	MX1	0	K	S	KS	4.27601303450163	4.74590184323773	0	0
MX	MX2	1	NK	D	NKD	4.25572139303483	4.61965174129353	1	0.693147180559945
N	N1	0	K	D	KD	4.39976019184652	4.68609112709832	2	1.09861228866811
N	N2	1	NK	S	NKS	4.03514851485149	4.48118811881188	1	0.693147180559945
NO	NO1	0	K	N	KN	4.517	4.746	0	0
NO	NO2	1	NK	N	NKN	4.33012860531902	4.78162067673867	1	0.693147180559945
NQ	NQ1	0	K	S	KS	4.32837634251835	4.60465568353015	0	0
NQ	NQ2	1	NK	D	NKD	4.81020368385148	5.02899327550921	1	0.693147180559945
NR	NR1	0	K	N	KN	4.37096774193548	4.60049627791563	2	1.09861228866811
NR	NR2	1	NK	N	NKN	4.34824216782512	4.8113730230684	2	1.09861228866811
NS	NS1	0	K	N	KN	4.4047263681592	4.58333333333333	0	0
NS	NS2	1	NK	N	NKN	4.72693930868167	4.96985530546624	2	1.09861228866811
NT	NT1	1	K	D	KD	4.29707317073171	4.59268292682927	1	0.693147180559945
NT	NT2	0	NK	S	NKS	4.5310566691413	4.6953724325662	0	0
NU	NU1	1	K	D	K D	4.22992954252258	4.6258807184678	2	1.09861228866811
NU	NU2	0	NK	S	NKS	4.34958634043302	4.75595342872231	0	0
NW	NW1	0	K	N	KN	4.38125	4.72925	0	0
NW	NW2	1	NK	N	NKN	4.17235917235917	4.7972972972973	1	0.693147180559945
NX	NX1	1	K	N	K N	4.22640691598237	4.58520962265514	1	0.693147180559945
NX	NX2	0	NK	N	NKN	4.49216524216524	4.64553656220323	0	0
NZ	NZ1	1	K	N	K N	4.38863249939276	4.76001943162497	1	0.693147180559945
NZ	NZ2	0	NK	N	NKN	4.47474395943124	4.80486228497564	0	0
O	O1	0	K	N	KN	4.23664122137405	4.61167200196996	0	0
O	O2	1	NK	N	NKN	4.24422604422604	4.74889434889435	1	0.693147180559945
P	P1	0	K	D	KD	4.04497453099764	4.54714871412598	0	0
P	P2	1	NK	S	NKS	4.31466178435351	4.54203572665644	1	0.693147180559945
R	R1	0	K	D	KD	4.55761592631399	4.91727381271474	0	0
R	R2	1	NK	S	NKS	4.2994044263621	4.42023479816671	1	0.693147180559945
S	S1	1	K	D	KD	4.37265802943842	4.65773554407191	1	0.693147180559945
S	S2	0	NK	S	NKS	4.33434635557081	4.76104112543503	0	0
T	T1	0	K	N	KN	4.55222592181527	4.88395609816254	0	0
T	T2	1	NK	N	NKN	4.49619258167526	4.56890198968312	1	0.693147180559945
U	U1	0	K	S	KS	4.24830356924132	4.38230322628059	0	0
U	U2	1	NK	D	NKD	4.30731286225182	4.58354914292761	1	0.693147180559945
V	V1	0	K	N	KN	4.21134096604589	4.31207311680016	0	0
V	V2	1	NK	N	NKN	4.37013690534817	4.68851570964247	3	1.38629436111989
W	W1	0	K	N	KN	4.42216981132075	4.56245086477987	0	0
W	W2	1	NK	N	NKN	4.75095227697309	4.82907538151733	6	1.94591014905531
X	X1	1	K	D	KD	4.07421942066665	4.42986436437664	3	1.38629436111989
X	X2	0	NK	S	NKS	4.25233202329656	4.53904067427435	0	0
Y	Y1	0	K	S	KS	4.45934087363495	4.70261310452418	0	0
Y	Y2	1	NK	D	NKD	4.1930950938825	4.36123561477892	1	0.693147180559945

## Sheet: Reproductive success
triad_ID	male_ID	male_dominace_status	kinship	male_head_width	male_femur_lenght	female_lifespan	mating_latency	mating_duration	fertile	tot_nb_clutches	clutch1	clutch2	clutch3	clutch4	clutch5	clutch6	clutch7	tot_nbr_nymphs	interference
A	A1	N	K	4.19635807343071	4.33058626135018	379	288	861	1	5	23	46	65	72	80	80	80	80	0
AA	AA1	N	K	4.22892949392519	4.44226537836028	293	394	563	0	0	NA	NA	NA	NA	NA	NA	NA	0	1
AB	AB2	D	NK	4.09056060218851	4.4889993727203	253	182	942	1	2	38	64	64	64	64	64	64	64	0
AC	AC2	S	NK	4.17065219977633	4.35410569395865	382	83	921	1	3	27	46	51	51	51	51	51	51	0
AD	AD1	D	K	4.54421304199385	4.5115348973321	343	29	803	1	5	29	62	89	92	113	113	113	113	1
AE	AE1	D	K	4.50453312480145	5.04533124801447	495	89	874	1	5	34	66	76	92	112	112	112	112	1
AH	AH1	D	K	4.01304898237414	4.45223488168273	154	74	887	1	2	26	41	41	41	41	41	41	41	0
AI	AI2	D	NK	4.32047305157038	4.5778402481582	372	71	902	1	6	30	62	91	115	131	145	145	145	0
AK	AK1	S	K	4.1878290682013	4.52479490633035	163	98	889	1	1	35	35	35	35	35	35	35	35	1
AL	AL1	D	K	4.32937304909623	4.77678031311249	371	96	820	1	2	34	62	62	62	62	62	62	62	0
AM	AM2	S	NK	4.4643776192927	4.51437394309242	313	28	988	1	3	30	53	80	80	80	80	80	80	0
AN	AN2	D	NK	4.30607217042655	4.65798753683397	245	69	967	1	3	28	40	67	67	67	67	67	67	0
AO	AO1	N	K	4.36233985980179	4.6688421561518	385	183	844	1	5	10	42	65	89	102	102	102	102	1
AP	AP2	D	NK	4.20916140937087	4.40914644789667	305	302	921	1	3	32	62	73	73	73	73	73	73	0
AR	AR2	D	NK	4.34804338047878	4.41851166974861	480	346	869	1	4	30	51	65	72	72	72	72	72	0
AS	AS2	D	NK	3.84383561643836	4.27442922374429	121	213	869	1	1	36	36	36	36	36	36	36	36	0
AT	AT2	S	NK	4.2107677450507	4.34065668759054	340	217	920	1	3	34	64	84	84	84	84	84	84	0
AU	AU2	N	NK	4.12671440708824	4.44665614759073	230	204	826	0	0	NA	NA	NA	NA	NA	NA	NA	0	0
AV	AV2	D	NK	4.16563290825187	4.39860070460974	275	113	924	1	2	30	53	53	53	53	53	53	53	0
AW	AW2	N	NK	4.3276597808166	4.71680729318204	304	349	881	1	7	38	65	99	125	135	139	145	145	0
AX	AX1	D	K	4.43407291564852	4.73340826898641	206	51	886	1	3	30	51	70	70	70	70	70	70	0
AY	AY2	D	NK	4.35484664992862	4.83360409589918	456	822	888	0	0	NA	NA	NA	NA	NA	NA	NA	0	0
AZ	AZ1	D	K	4.43301792828685	4.88097609561753	242	24	888	1	3	32	49	75	75	75	75	75	75	0
BA	BA2	D	NK	4.25774837072782	4.5826078304562	413	580	741	0	0	NA	NA	NA	NA	NA	NA	NA	0	1
BB	BB2	S	NK	4.31321425960672	4.64631204464046	323	172	835	1	5	37	64	90	98	118	118	118	118	1
BC	BC1	D	K	4.54928571428571	4.88285714285714	64	103	742	0	0	NA	NA	NA	NA	NA	NA	NA	0	1
BD	BD1	S	K	4.26550256360646	4.60530134468414	373	508	848	1	2	24	32	32	32	32	32	32	32	1
BE	BE1	N	K	4.29462957997123	4.57911801272519	394	82	893	1	2	30	46	46	46	46	46	46	46	1
BH	BH1	D	K	4.39752709218504	4.68802215114336	428	65	855	1	5	15	30	36	38	43	43	43	43	0
BI	BI2	D	NK	4.52516033547114	4.92279230389738	321	640	980	1	1	19	19	19	19	19	19	19	19	0
BL	BL1	N	K	4.47294881800559	4.75239797588178	159	54	923	1	1	27	27	27	27	27	27	27	27	0
BM	BM2	D	NK	4.41170893576677	4.64873192699692	249	85	956	1	1	34	34	34	34	34	34	34	34	0
BN	BN1	D	K	4.33513539147342	4.68748518044293	354	632	786	1	4	29	52	56	62	62	62	62	62	1
BO	BO2	D	NK	4.32121872630781	4.40982752084913	285	269	898	1	4	35	66	90	110	110	110	110	110	0
BP	BP1	N	K	4.01947986745657	4.17185460387589	330	113	1278	1	3	35	60	74	74	74	74	74	74	0
BQ	BQ2	D	NK	4.22300177836244	4.51338644059539	207	187	911	1	3	28	56	76	76	76	76	76	76	0
BR	BR1	D	K	4.26572744777829	4.60647866039437	428	385	912	1	5	15	32	47	58	63	63	63	63	0
BS	BS2	D	NK	4.20274602902665	4.74387527839644	259	37	900	1	3	34	57	77	77	77	77	77	77	0
BT	BT1	N	K	4.25415748347025	4.62582648767782	223	583	842	1	3	25	38	60	60	60	60	60	60	0
BU	BU2	D	NK	4.04820976843744	4.39141856392294	274	260	825	1	2	29	56	56	56	56	56	56	56	0
BW	BW2	D	NK	4.65346293454165	4.6939024093157	377	157	838	1	1	33	33	33	33	33	33	33	33	0
BX	BX1	D	K	4.33193849746983	4.76595951732191	303	81	881	1	3	33	63	70	70	70	70	70	70	0
BZ	BZ2	D	NK	4.28721635367762	4.47892214397496	295	75	873	1	2	31	60	60	60	60	60	60	60	1
CA	CA1	S	K	4.41418509823304	4.76387001112072	304	109	954	1	4	29	45	48	49	49	49	49	49	1
CB	CB2	N	NK	4.25547263681592	4.51243781094527	441	125	898	1	6	28	61	90	114	129	139	139	139	1
CC	CC1	D	K	4.39069271930462	4.61707948960074	339	1185	911	1	4	24	48	75	96	96	96	96	96	0
CD	CD1	D	K	4.17662938681064	4.51504049363671	220	73	904	0	0	NA	NA	NA	NA	NA	NA	NA	0	0
CE	CE2	D	NK	4.75989789037665	4.85406030247568	267	97	796	1	4	29	55	79	83	83	83	83	83	1
CG	CG2	S	NK	4.592795235559	4.94407592117368	463	109	873	1	5	22	32	33	36	40	40	40	40	1
CH	CH1	D	K	4.23874144349706	4.65257595772787	292	5	877	1	3	23	52	69	69	69	69	69	69	1
CI	CI2	D	NK	4.26296080147845	4.6423013325552	393	119	822	1	6	35	61	86	110	129	137	137	137	1
CK	CK2	N	NK	4.50862154888867	4.8965912488787	258	175	920	1	2	28	49	70	70	70	70	70	70	0
CN	CN2	N	NK	4.54957221942627	4.70942075874134	460	33	787	1	5	32	63	83	105	119	119	119	119	0
CO	CO1	D	K	4.19229113863517	4.51771794749175	471	182	912	1	3	22	41	65	65	65	65	65	65	0
CP	CP1	D	K	4.39347604485219	4.5934663365856	54	1040	850	0	0	NA	NA	NA	NA	NA	NA	NA	0	1
CQ	CQ1	D	K	4.26142912024587	4.61918939684979	283	95	833	1	3	26	57	65	65	65	65	65	65	0
CR	CR1	S	K	4.42555831265509	4.91414392059553	280	73	849	1	3	34	42	45	45	45	45	45	45	1
CS	CS2	D	NK	4.38053849328704	4.74374226128335	193	305	854	1	1	33	33	33	33	33	33	33	33	1
CT	CT2	D	NK	4.61555264307558	5.0310664530848	434	93	818	0	0	NA	NA	NA	NA	NA	NA	NA	0	0
CW	CW2	D	NK	4.36138805536734	4.74881424837867	463	92	795	1	6	28	57	83	100	118	120	120	120	0
CX	CX2	N	NK	4.29936227918	4.76873457619664	254	57	839	1	3	30	52	67	67	67	67	67	67	1
CZ	CZ2	S	NK	4.57807473397674	4.93763919821826	225	18	848	1	3	37	70	95	95	95	95	95	94	0
D	D2	D	NK	4.22344713709873	4.68408527997669	279	325	789	1	3	40	65	66	66	66	66	66	66	0
DA	DA2	D	NK	4.31344547984993	4.77308483601598	334	288	711	1	2	30	58	58	58	58	58	58	58	1
DC	DC1	D	K	4.07074717931335	4.4746017142027	345	193	885	1	3	9	28	38	38	38	38	38	38	0
DD	DD1	D	K	4.19475381008206	4.46927510746385	278	339	898	1	2	31	59	59	59	59	59	59	59	0
DE	DE1	N	K	4.12427717338038	4.39037537979026	116	68	845	1	1	35	35	35	35	35	35	35	35	1
DG	DG1	S	K	4.38411150512214	4.80176319936958	357	62	882	1	3	26	38	45	45	45	45	45	45	1
DH	DH1	N	K	4.35937653171258	4.59758847171846	280	1164	921	1	2	9	34	34	34	34	34	34	34	1
DI	DI2	S	NK	4.05179474825343	4.34931341845338	250	1070	842	1	2	35	58	58	58	58	58	58	58	1
DK	DK1	D	K	4.33664094083058	4.63824574298665	154	34	996	1	1	28	28	28	28	28	28	28	28	0
DL	DL1	D	K	4.81985631718252	5.15988764651866	489	99	919	1	6	33	63	93	116	128	130	130	130	0
DM	DM2	D	NK	4.20283134000488	4.57212594581401	344	129	814	1	4	33	50	71	76	76	76	76	76	0
DN	DN1	D	K	4.46475894094479	4.91575697162724	392	26	889	1	5	22	41	75	79	80	80	80	80	0
DO	DO1	D	K	4.59775323777041	5.04495909557087	270	62	889	1	4	1	21	33	34	34	34	34	34	0
DR	DR2	S	NK	4.25482130981996	4.54594714415901	267	996	821	1	4	20	54	72	76	76	76	76	76	1
DS	DS2	D	NK	4.1371158392435	4.44025807722616	341	88	821	1	1	32	32	32	32	32	32	32	32	0
DT	DT1	N	K	4.55155478835915	4.69354015219664	211	26	853	1	2	10	25	25	25	25	25	25	25	0
DW	DW2	N	NK	4.23259687454073	4.40650565815902	316	190	821	1	3	25	51	63	63	63	63	63	63	0
DX	DX1	S	K	4.01805700641695	3.76088146047854	347	40	835	1	3	26	54	55	55	55	55	55	55	1
DZ	DZ1	D	K	4.28971121329343	4.66924555385252	469	60	639	1	2	3	5	5	5	5	5	5	5	0
EA	EA1	N	K	4.46607931689741	4.43597147158264	96	173	985	1	1	16	16	16	16	16	16	16	16	0
ED	ED1	D	K	4.67772908562706	4.91703185779704	418	155	1010	1	4	21	42	49	50	50	50	50	50	0
EE	EE2	D	NK	4.55837438423645	4.73423645320197	493	61	890	1	3	17	36	45	45	45	45	45	45	0
EG	EG2	N	NK	4.00652173913044	4.29275362318841	448	115	812	1	4	25	48	56	64	64	64	64	64	0
EH	EH1	N	K	4.11456455373669	4.34941467753179	377	581	897	1	5	26	50	67	87	100	100	100	100	1
EI	EI1	D	K	4.33892458065645	4.450666200035	250	255	856	1	2	31	46	46	46	46	46	46	46	1
EK	EK1	N	K	4.68843451411344	5.03756290875495	268	48	910	1	3	23	50	65	65	65	65	65	65	0
EL	EL1	S	K	4.30915764976848	4.70430172020825	323	973	860	0	0	NA	NA	NA	NA	NA	NA	NA	0	1
EM	EM1	D	K	4.04663341645885	4.2568578553616	199	28	880	1	3	32	60	81	81	81	81	81	81	1
G	G2	D	NK	4.38264240978228	4.67367531563774	430	554	880	1	4	29	59	83	98	98	98	98	98	0
I	I1	S	K	4.31795757276764	4.60828811050814	319	625	565	1	4	25	50	67	80	80	80	80	80	1
K	K1	D	K	4.18631254351935	4.54739878643191	476	135	867	1	7	27	47	63	67	85	96	100	101	0
M	M1	D	K	4.07651550956444	4.6595855824482	523	70	772	1	4	22	38	53	70	70	70	70	70	0
MA	MA2	D	NK	4.28443203350952	4.93268175925003	239	74	898	1	4	29	64	91	113	113	113	113	113	1
MB	MB2	D	NK	4.40356274500074	4.82608048429514	321	323	840	1	4	36	70	98	114	114	114	114	114	0
MC	MC2	D	NK	4.32630272952854	4.67741935483871	379	813	928	1	4	27	63	96	120	120	120	120	120	0
MD	MD1	N	K	4.20929333912959	4.43220789257596	249	53	887	1	3	30	55	79	79	79	79	79	79	0
ME	ME1	D	K	4.19737431001044	4.48953205032572	427	46	863	1	2	20	40	40	40	40	40	40	40	0
MG	MG1	S	K	4.25281238659731	4.65755413088182	367	752	926	1	5	18	34	56	69	80	80	80	80	0
MH	MH2	D	NK	4.34612296537797	4.73321816987421	320	43	860	1	2	31	48	60	60	60	60	60	60	1
MI	MI1	S	K	4.73124044931771	5.04758585560709	376	104	790	0	0	NA	NA	NA	NA	NA	NA	NA	0	1
MK	MK1	D	K	4.13260340632603	4.29002433090024	232	160	853	1	3	28	54	77	77	77	77	77	77	1
ML	ML2	S	NK	4.70073891625616	4.93497536945813	258	178	868	1	2	24	27	27	27	27	27	27	27	1
MM	MM1	N	K	4.12185950710129	4.54314660024429	423	308	850	1	4	29	54	57	76	76	76	76	76	1
MO	MO2	D	NK	4.37706670644688	4.7955048357823	351	202	877	1	2	13	16	16	16	16	16	16	16	0
MR	MR2	D	NK	4.37821708317792	4.83302250404078	393	26	400	0	0	NA	NA	NA	NA	NA	NA	NA	0	1
MS	MS2	S	NK	4.34352407037284	4.85034668245861	133	79	880	1	2	33	61	61	61	61	61	61	61	1
MT	MT2	N	NK	4.74788029925187	4.88827930174564	367	96	891	1	5	24	56	89	112	122	122	122	122	1
MV	MV1	S	K	4.28045112781955	4.82080200501253	285	23	898	1	4	27	47	61	80	80	80	80	80	0
MX	MX2	D	NK	4.25572139303483	4.61965174129353	472	42	880	1	5	36	61	85	89	92	92	92	92	1
N	N2	S	NK	4.03514851485149	4.48118811881188	424	410	894	1	5	34	57	86	93	99	99	99	99	0
NO	NO2	N	NK	4.33012860531902	4.78162067673867	302	98	811	1	4	33	58	80	97	97	97	97	97	0
NQ	NQ2	D	NK	4.81020368385148	5.02899327550921	400	75	506	0	0	NA	NA	NA	NA	NA	NA	NA	0	1
NR	NR2	N	NK	4.34824216782512	4.8113730230684	309	114	924	0	0	NA	NA	NA	NA	NA	NA	NA	0	1
NS	NS2	N	NK	4.72693930868167	4.96985530546624	437	125	919	1	5	34	71	105	137	147	147	147	147	1
NT	NT1	D	K	4.29707317073171	4.59268292682927	331	130	846	1	4	22	33	44	62	62	62	62	62	0
NU	NU1	D	K	4.22992954252258	4.6258807184678	274	54	609	0	0	NA	NA	NA	NA	NA	NA	NA	0	1
NW	NW2	N	NK	4.17235917235917	4.7972972972973	388	209	880	1	2	33	61	61	61	61	61	61	61	1
NX	NX1	N	K	4.22640691598237	4.58520962265514	390	39	916	1	5	25	43	58	72	81	81	81	81	0
NZ	NZ1	N	K	4.38863249939276	4.76001943162497	446	119	897	1	6	23	55	78	92	113	120	120	120	1
O	O2	N	NK	4.24422604422604	4.74889434889435	368	182	870	1	5	34	63	71	94	120	120	120	120	1
P	P2	S	NK	4.31466178435351	4.54203572665644	331	25	883	1	4	32	68	86	99	99	99	99	99	1
R	R2	S	NK	4.2994044263621	4.42023479816671	439	134	840	1	2	31	41	41	41	41	41	41	41	1
S	S1	D	K	4.37265802943842	4.65773554407191	303	189	932	1	3	29	51	54	54	54	54	54	54	0
T	T2	N	NK	4.49619258167526	4.56890198968312	340	91	863	1	3	21	30	42	42	42	42	42	42	1
U	U2	D	NK	4.30731286225182	4.58354914292761	354	272	819	1	6	36	71	102	127	149	161	161	161	1
V	V2	N	NK	4.37013690534817	4.68851570964247	355	98	810	1	5	33	66	102	127	151	151	151	151	0
W	W2	N	NK	4.75095227697309	4.82907538151733	423	1147	910	1	6	34	54	83	99	114	117	117	117	0
X	X1	D	K	4.07421942066665	4.42986436437664	405	252	931	1	5	35	57	74	74	74	74	74	74	0
Y	Y2	D	NK	4.1930950938825	4.36123561477892	251	285	925	1	2	33	63	63	63	63	63	63	63	0
